# Supplementary material for: Fe3O4-PAA–(HP-γ-CDs) Biocompatible Ferrimagnetic Nanoparticles for Increasing the Efficacy in Superparamagnetic Hyperthermia
Source: Nanomaterials (Basel). 2022 Jul 27;12(15):2577. doi: 10.3390/nano12152577 (PMC9370715; doi:10.3390/nano12152577)
Supplement: Supplementary file 1 [file nanomaterials-12-02577-s001.zip]

Archive with 1 entries (1 files):
- nanomaterials-1756712-supplementary.pdf
